# Supplementary material for: BrCaM an artificial intelligence model for surgical decision making in breast cancer
Source: Sci Rep. 2026 Mar 16;16:13598. doi: 10.1038/s41598-026-43281-6 (PMC13121618; doi:10.1038/s41598-026-43281-6)
Supplement: Supplementary file 2 — Supplementary Material 2 [file 41598_2026_43281_MOESM2_ESM.xlsx]

## Sheet: Sheet1
Variable name	Clinical domain	Description	Data type	Encoding / Units	InfoGain importance	Ranker order	Role in model	Variable name	Clinical domain	Description	Data type	Encoding / Units
tumor_to_breast_ratio	Derived anatomical feature	Ratio between tumor size and breast volume	Continuous (derived)	Unitless ratio	High	1	Predictor	tumor_to_breast_ratio	Derived anatomical feature	Ratio between tumor size and breast volume	Continuous (derived)	Unitless ratio
focality	Tumor characteristics	Tumor focality status	Categorical (nominal)	Unifocal / Multifocal (one-hot)	High	2	Predictor	focality	Tumor characteristics	Tumor focality status	Categorical (nominal)	Unifocal / Multifocal (one-hot)
lymph_node_status	Pathological staging	Clinical lymph node involvement	Ordinal	N0–N3 (label encoded)	High	3	Predictor	lymph_node_status	Pathological staging	Clinical lymph node involvement	Ordinal	N0–N3 (label encoded)
bi_rads	Diagnostic imaging	BI-RADS classification from imaging	Ordinal	BI-RADS 1–6	High	4	Predictor	bi_rads	Diagnostic imaging	BI-RADS classification from imaging	Ordinal	BI-RADS 1–7
glandular_structure	Anatomical assessment	Breast glandular tissue composition	Categorical (nominal)	Fatty / Mixed / Dense (one-hot)	High	5	Predictor	glandular_structure	Anatomical assessment	Breast glandular tissue composition	Categorical (nominal)	Fatty / Mixed / Dense (one-hot)
reconstruction_feasibility	Surgical planning	Feasibility of immediate reconstruction	Binary	0 = No, 1 = Yes	High	6	Predictor	reconstruction_feasibility	Surgical planning	Feasibility of immediate reconstruction	Binary	1 = No, 1 = Yes
tumor_size	Tumor characteristics	Maximum tumor diameter	Continuous	Millimeters	Medium–High	7	Predictor	tumor_size	Tumor characteristics	Maximum tumor diameter	Continuous	Millimeters
nipple_areola_ratio	Anatomical assessment	Relative nipple–areola complex proportion	Continuous	Unitless ratio	Medium–High	8	Predictor	nipple_areola_ratio	Anatomical assessment	Relative nipple–areola complex proportion	Continuous	Unitless ratio
skin_relationship	Anatomical assessment	Tumor proximity or involvement of skin	Binary	0 = No, 1 = Yes	Medium	9	Predictor	skin_relationship	Anatomical assessment	Tumor proximity or involvement of skin	Binary	0 = No, 1 = Yes
multifocality	Tumor characteristics	Presence of multiple tumor foci	Binary	0 = No, 1 = Yes	Medium	10	Predictor	multifocality	Tumor characteristics	Presence of multiple tumor foci	Binary	0 = No, 1 = Yes
cytology_outcome	Diagnostic results	Cytological assessment result	Categorical (nominal)	Benign / Suspicious / Malignant (one-hot)	Medium	11	Predictor	cytology_outcome	Diagnostic results	Cytological assessment result	Categorical (nominal)	Benign / Suspicious / Malignant (one-hot)
tumor_stage	Tumor characteristics	Clinical tumor stage	Ordinal	Stage I–IV	Medium	12	Predictor	tumor_stage	Tumor characteristics	Clinical tumor stage	Ordinal	Stage I–IV
tumor_grade	Tumor characteristics	Histological tumor grade	Ordinal	G1–G3	Medium	13	Predictor	tumor_grade	Tumor characteristics	Histological tumor grade	Ordinal	G1–G4
tumor_location_quadrant	Tumor characteristics	Anatomical breast quadrant location	Categorical (nominal)	UOQ, UIQ, LOQ, LIQ, Central (one-hot)	Medium	14	Predictor	tumor_location_quadrant	Tumor characteristics	Anatomical breast quadrant location	Categorical (nominal)	UOQ, UIQ, LOQ, LIQ, Central (one-hot)
breast_size	Anatomical assessment	Global breast volume estimation	Categorical (ordinal)	Small / Medium / Large	Medium–Low	15	Predictor	breast_size	Anatomical assessment	Global breast volume estimation	Categorical (ordinal)	Small / Medium / Large
nipple_areola_involvement	Anatomical assessment	Tumor involvement of nipple–areola complex	Binary	0 = No, 1 = Yes	Medium–Low	16	Predictor	nipple_areola_involvement	Anatomical assessment	Tumor involvement of nipple–areola complex	Binary	1 = No, 1 = Yes
age	Vital statistics	Age at diagnosis	Continuous	Years	Medium–Low	17	Predictor	age	Vital statistics	Age at diagnosis	Continuous	Years
family_history_breast_cancer	Clinical history	Family history of breast cancer	Binary	0 = No, 1 = Yes	Low	18	Predictor	family_history_breast_cancer	Clinical history	Family history of breast cancer	Binary	0 = No, 1 = Yes
family_history_ovarian_cancer	Clinical history	Family history of ovarian carcinoma	Binary	0 = No, 1 = Yes	Low	19	Predictor	family_history_ovarian_cancer	Clinical history	Family history of ovarian carcinoma	Binary	0 = No, 1 = Yes
smoking_status	Clinical history	Current or previous smoking habit	Binary	0 = No, 1 = Yes	Low	20	Predictor	smoking_status	Clinical history	Current or previous smoking habit	Binary	0 = No, 1 = Yes
pregnancy_history	Clinical history	History of pregnancy	Binary	0 = No, 1 = Yes	Low	21	Predictor	pregnancy_history	Clinical history	History of pregnancy	Binary	0 = No, 1 = Yes
surgical_procedure	Surgical outcome	Final surgical intervention performed	Binary (target)	0 = BCS, 1 = Mastectomy	—	—	Outcome	surgical_procedure	Surgical outcome	Final surgical intervention performed	Binary (target)	1 = BCS, 1 = Mastectomy
