# Supplementary material for: BrCaM an artificial intelligence model for surgical decision making in breast cancer
Source: Sci Rep. 2026 Mar 16;16:13598. doi: 10.1038/s41598-026-43281-6 (PMC13121618; doi:10.1038/s41598-026-43281-6)
Supplement: Supplementary file 3 — Supplementary Material 3 [file 41598_2026_43281_MOESM3_ESM.csv]

Characteristic	Category	Breast-conserving surgery n (%) (n=3669)	Mastectomy n (%) (n=1142)
Age group (years)	18-25	8 (0.2%)	5 (0.4%)
Age group (years)	26-36	236 (6.4%)	114 (10.0%)
Age group (years)	37-49	1133 (30.9%)	336 (29.4%)
Age group (years)	50-65	1365 (37.2%)	337 (29.5%)
Age group (years)	66-75	659 (18.0%)	191 (16.7%)
Age group (years)	>75	267 (7.3%)	159 (13.9%)
Age group (years)	Unknown	1 (0.0%)	0 (0.0%)
Smoking status	Yes	1027 (28.0%)	296 (25.9%)
Smoking status	No	2169 (59.1%)	791 (69.3%)
Smoking status	Unknown	473 (12.9%)	55 (4.8%)
Pregnancy history	Yes	2616 (71.3%)	894 (78.3%)
Pregnancy history	No	468 (12.8%)	168 (14.7%)
Pregnancy history	Unknown	585 (15.9%)	80 (7.0%)
Family history of ovarian cancer	Yes	26 (0.7%)	5 (0.4%)
Family history of ovarian cancer	No	720 (19.6%)	815 (71.4%)
Family history of ovarian cancer	Unknown	2923 (79.7%)	322 (28.2%)
